# Supplementary material for: Cooperative ligand binding to a double-stranded Ising lattice—Application to cofilin binding to actin filaments
Source: PNAS Nexus. 2023 Oct 11;2(10):pgad331. doi: 10.1093/pnasnexus/pgad331 (PMC10599439; doi:10.1093/pnasnexus/pgad331)
Supplement: pgad331_Supplementary_Data [file pgad331_supplementary_data.zip]

Archive with 5 entries (5 files):
- PNASNEXUS-PNASNEXUS-2023-00886-T-s05.m
- PNASNEXUS-PNASNEXUS-2023-00886-T-s01.pdf
- PNASNEXUS-PNASNEXUS-2023-00886-T-s02.c
- PNASNEXUS-PNASNEXUS-2023-00886-T-s03.fdf
- PNASNEXUS-PNASNEXUS-2023-00886-T-s04.m
