# Supplementary material for: Cooperative ligand binding to a double-stranded Ising lattice—Application to cofilin binding to actin filaments
Source: PNAS Nexus. 2023 Oct 11;2(10):pgad331. doi: 10.1093/pnasnexus/pgad331 (PMC10599439; doi:10.1093/pnasnexus/pgad331)
Supplement: pgad331_Supplementary_Data [file pgad331_supplementary_data.zip › PNASNEXUS-PNASNEXUS-2023-00886-T-s05.m]

%% MC_coop_ligand_bind_double_stranded.m 
% This program is attached to Supplementary Information for "Cooperative ligand binding to a 
% double-stranded Ising lattice � application to actin filaments"
% It is a Monte Carlo algorithm to simulate ligand binding to double
% stranded Ising lattice with the nearest neighbor cooperativity. The binding
% model was converted to ligand binding to 1-D lattice with the nearest and
% second nearest neighbor cooperativities.
%The algorithm was mainly based on Epsteiin, Biopolymers, Vol. 18,2037-2050
%(1979) and some treatments from De La Cruz&Sept, Biophysical Journal, 98,1893�1901
%(2010), BUT modified and written by Wenxiang Cao and Tony Schampp in
% Octomber, 2018  at Yale Unversity.

% Begining of simulation
close all;
clear;
% setting user parameters
% rate constants and cooperativities. For simulating multi time courses, set rate
% constants and coorperativities for each trace in the correspondant array
% elemnts.
kf = 1; % uM-1 s-1, forward/binding rate constantc in unit of per microM per second.
wf_first = 20; %forward nearest neighbor cooperativity, unitless.
wf_second = 5; %forward next neighbor cooperativity, unitless.
kr = 13; % s-1, reverse/dissocaition rate constant in unit of per secod.
wr_first = 1; %reverse nearest neighbor cooperativity, unitless.
wr_second = 1; %reverse next neighbor cooperativity, unitless.

fil_protein = 1.5; %uM,   concentration of lattice sites (or polymer prtein) that form filaments. unit in micro Molar.
L0 = [0.097826087 0.234782609 0.391304348 0.547826087 0.684782609 0.841304348 0.997826087 1.134782609 1.291304348 1.447826087 1.584782609 1.741304348 1.897826087 2.25 2.65 3 3.35 3.75 4.2 5 6 8 10 20 50]; %uM,Ligand concentration in micro Molar, Can simulate [L] dependent multitraces.
t_step = [0, 0, 0, 0, 0, 0, 0, 0, 0, 0, 0, 0, 0, 0, 0, 0, 0, 0, 0, 0, 0, 0, 0, 0, 0];  % time step in unit of second for each trace. If it is 0, the program automatically determine step size.
t_end = [0, 0, 0, 0, 0, 0, 0, 0, 0, 0, 0, 0, 0, 0, 0, 0, 0, 0, 0, 0, 0, 0, 0, 0, 0]; % stop time in unit of second for each trace, If it is 0, the program automatically determine stop time. 
Sim_volum = 10e-15; %L, Simulation solution volume in Liter.

%End of setting user parameters.
time_lapsed = tic;

L0_size = size(L0);
t_step_size=size(t_step);
t_end_size=size(t_end);
if ~isequal(L0_size, t_step_size)
    disp('L0 or t_step did not initialize correctly and they do not match! The program now quited! Goodbye!')
    return;
end
if ~isequal(t_step_size, t_end_size)
    disp('t_step_size or t_end_size did not match! The program now quited! Goodbye!')
    return;
end 
datetime_stamp = char(datetime('now', 'format','yyMMddHHmm'));
for k=1:L0_size(1, 2)
    [L_points, t_step_update, t_end_update] = kinetic_sim(kf, wf_first, wf_second, kr, wr_first, wr_second, L0(1, k), fil_protein, t_step(1, k), t_end(1, k), Sim_volum);
    lengend_list = [num2str(L0(1, k)),'uM'];
    filename = ['sim_L', num2str(L0(1, k)),'uM_',datetime_stamp,'.txt'];
    
    %output files in sim_LXXuM_yymmddHHMM.txt, with user parameters as
    %header      
    f_ID=fopen(filename, 'w');
    fprintf(f_ID, ['Matlab file: ', mfilename, '   (',num2str(datetime_stamp), ') \n\n']); 
    fprintf(f_ID, ['kf = ', num2str(kf),' /uM/s,', ' wf_first = ', num2str(wf_first), ', wf_second = ', num2str(wf_second), ' \n']);
    fprintf(f_ID, ['kr = ', num2str(kr),' /s, ', 'wr_first = ', num2str(wr_first), ', wr_second = ', num2str(wr_second), ' \n']);
    fprintf(f_ID, ['[lattice sites] = ', num2str(fil_protein),' uM, ','[L] = ', num2str(L0(1,k)), ' uM\n']);
    fprintf(f_ID, ['time step = ', num2str(t_step_update), ' s, ', 'total time = ', num2str(t_end_update), ' s, ', ...
         'simulation volume = ', num2str(Sim_volum), ' L\n']);
    fprintf(f_ID, '%-10s\t', 'time', 'free ligand', 'bound ligand');
    fprintf(f_ID, '%-10s\n', 'binding density');
    fclose(f_ID);
    dlmwrite(filename, L_points,'delimiter', '\t', 'precision', 6, '-append');
    %end of exporting file
    
    %plot
    figure()
    plot(L_points(:, 1), L_points(:, 4),'ko')    
    hold on
    title('Monte Carlo Simulation of Kinetics of Cooperative Ligand Binding')
    ylabel('binding density \it v')
    xlabel('time, \it t \rm (s)')
    legend(lengend_list)
    set(legend,'Location','NorthEastOutside')
    %set(gca,'FontSize',fs)
    %end of plotting
end
disp('All time courses have been simulated sucessfully! Check your output folder for exported files.')
disp('Goodbye!')
toc(time_lapsed)

return
% end simulation


%%Function kinetic_sim takes prarmeter kf-forward associate rate constant, wf-forward cooperativity, kr, wr, L, fil_rotein, t_step, t_end,
%Sim_volum) simulates kinetic cooperative ligand binding to one dimension
%lattice array. Reture a 4-column matrix [time, free ligand, bound ligand,
%binding density]

function [L_points, t_step_update, t_end_update] = kinetic_sim(kf, wf_first, wf_second, kr, wr_first, wr_second, L, fil_protein, t_step, t_end, Sim_volum)
Num_per_micromole=6.02e17; % number of molecule per mocro mole
%Calculate the fastest rate constants and association and disociation probabilities

[qf_first, Pf_first] = rate_and_prob(wf_first); %get the forward rate constant correction factor and probability of binding at nearest neighbor isolated, singly and doubly contiguous sites.
[qr_first, Pr_first] = rate_and_prob(wr_first); %get the backward rate constant correction factor and probability of binding at nearest neighbor isolated, singly and doubly contiguous sites.
[qf_second, Pf_second] = rate_and_prob(wf_second); %get the forward rate constant correction factor and probability of binding at second neighbor isolated, singly and doubly contiguous sites.
[qr_second, Pr_second] = rate_and_prob(wr_second); %get the backward rate constant correction factor and probability of binding at second neighbor isolated, singly and doubly contiguous sites.
qf = kf*qf_first(1)*qf_second(1); % qf is the fastest forward rate constant.
qf_slow = kf*qf_first(2)*qf_second(2); % qf_slow is the slowest forward rate constant.
qr = kr*qr_first(1)*qr_second(1); % qr is the fastest reverse/dissociation rate constant
qr_slow = kr*qr_first(2)*qr_second(2); % qf_slow is the slowest forward rate constant.

if t_step == 0 && t_end ~= 0 %User wants auto determine time step. Use function auto_t to determine
    [t_step_update, ~] = auto_t(qf, qf_slow,  qr, qr_slow, L);
    t_end_update = t_end;
elseif t_step ~= 0 && t_end == 0 %User wants auto determine time end. Use function auto_t to determine
    t_step_update = t_step;
    [~, t_end_update] = auto_t(qf, qf_slow,  qr, qr_slow, L);
elseif t_step == 0 && t_end == 0 %User wants auto determine time end. Use function auto_t to determine
    [t_step_update, t_end_update] = auto_t(qf, qf_slow,  qr, qr_slow, L);
else
    t_step_update = t_step;
    t_end_update = t_end;
end

t_points = round(t_end_update/t_step_update); % number of time points
L_points = zeros(t_points+1, 4); % 4-column matrix reccording time, free ligand, bound ligan, and binding density L_points(time, free L, bound L, binding density)
L_points(1, :) = [0, L, 0, 0]; % t=0,initial values
fil_length = round(fil_protein*Sim_volum*Num_per_micromole); % define filament length in number of actin monomers.
fil = false(1,fil_length); % set filament as 1-D logical array of size fil_length and initialzies as all ligical 0s.

for i = 1:t_points
    L_bound = 0;
    %association
    a_step = qf*L_points(i, 2)*fil_length*t_step_update; % maximal ligand associated in delta t step
    a_step = poissrnd(a_step); % a randowm number from Poisson distribution with mean (lamda) of a_step.
    %dissociation
    d_step = qr*fil_length*t_step_update; % most ligand dissociated in delta t step
    d_step = poissrnd(d_step); % a randowm number from Poisson distribution with mean (lamda) d_step.
    %Create a random association or dissociation event sequence
    event_trial = rand_assoc_dissoc_sequence(a_step, d_step);   
    for j = 1:(a_step + d_step) % a_step + d_step number of events in t_step of both binding and dissociation
        Position = randi(fil_length); % generate a uniformed random number to pick a random position
        if event_trial(1, j) ~= fil(1, Position) %Binding event and site empty or dissociation event and a ligand on the site
            %check neighbor configuration and record them to
            %first_neighbor_occupancy and second_neighbor_occupancy, which
            %are 1 row two column logical array, 1-occupied
            if Position == 1 %the left most end
                first_neighbor_occupancy=[false, fil(2)]; %first neighbor configulation
                second_neighbor_occupancy=[false, fil(3)]; %secont neighbor configulation
            elseif Position == 2 %the second left most end
                first_neighbor_occupancy=[fil(1), fil(3)]; %first neighbor configulation
                second_neighbor_occupancy=[false, fil(4)]; %secont neighbor configulation
            elseif Position == fil_length-1 %the second right most end
                first_neighbor_occupancy=[fil(fil_length-2), fil(fil_length)]; %first neighbor configulation
                second_neighbor_occupancy=[fil(fil_length-3), false]; %secont neighbor configulation
            elseif Position == fil_length %the right most end
                first_neighbor_occupancy=[fil(fil_length-1), false]; %first neighbor configulation
                second_neighbor_occupancy=[fil(fil_length-2), false]; %secont neighbor configulation
            else %inside and away from ends
                first_neighbor_occupancy=[fil(Position-1), fil(Position+1)]; %first neighbor configulation
                second_neighbor_occupancy=[fil(Position-2), fil(Position+2)]; %secont neighbor configulation
            end
                
            first_neighbor_status = cooperativity_status(first_neighbor_occupancy); %first neighbor binding status as isolated, singly or doubly contiguous
            second_neighbor_status = cooperativity_status(second_neighbor_occupancy); %second neighbor binding status as isolated, singly or doubly contiguous
            if event_trial(1, j) == true %binding event
                if rand <= Pf_first(first_neighbor_status)*Pf_second(second_neighbor_status)
                    fil(1, Position) = true;
                    L_bound = L_bound+1;
                end
            else % dissociation event
                if rand <= Pr_first(first_neighbor_status)*Pr_second(second_neighbor_status)
                    fil(1, Position) = false;
                    L_bound = L_bound-1;
                end
            end
        end        
    end
    L_bound_in_uM = L_bound/Num_per_micromole/Sim_volum;
    L_points(i+1, 1) = L_points(i, 1)+t_step_update; % time
    L_points(i+1, 2) = L_points(i, 2)-L_bound_in_uM; % free ligand.
    L_points(i+1, 3) = L_points(i, 3)+L_bound_in_uM; % bound ligand;
    L_points(i+1, 4) = L_points(i+1, 3)/fil_protein; % binding density
end
end
%the end of kinetic_sim

%% Fuction rate_and_Prob
% function takes imput cooperativity variable (w, double) and output  a
% double 1X2 matrix (q_corr) and a 1X3-matrix (Prob).
function [q_corr,Prob] = rate_and_prob(w)
    
if w > 1
    q_corr(1) = w^2; % q_corr(1) is the rate constant correction factor to make the corrected rate constant the fastest rate constant
    q_corr(2) = 1.0; % q_corr(2) is the rate constant correction factor to make the corrected rate constant the slowest rate constant
    Prob(1) = 1.0/w^2; %probability to bind isolated site
    Prob(2) = 1.0/w; %probability to bind singly contegious
    Prob(3) = 1.0; %probability to bind double contegious
else
    q_corr(1) = 1.0;
    q_corr(2) = w^2;
    Prob(1) = 1.0; %probability to bind isolated site   
    Prob(2) = w; %probability to bind singly contegious
    Prob(3) = w^2; %probability to bind double contegious
end

end
%end of fuction rate_and_prob

%% Function auto_t
% Auto determine simulation time step size and the time end of the
% simulation if user wishes.
function [t_step, t_end] = auto_t(qf, qf_slow,  qr, qr_slow, L)

if qf*L > qr
    t_step = 0.1/(qf*L); % set time step one tenth of reciprocol of the fastest rate constant.
else
    t_step = 0.1/qr;
end
if qf_slow*L >= qr_slow 
    t_end = 1.0/qr_slow; % set time end one tenth of reciprocol of the slowest rate constant.
else
    t_end = 1.0/(qf_slow*L);
end

end
%End of function auto_t

%% Function rand_assoc_dissoc_sequence
%Create a random association or dissociation event sequence
function event_trial = rand_assoc_dissoc_sequence(a_step, d_step)

    event_trial = [true(1, a_step), false(1,d_step)];
    shufMat=randperm(length(event_trial));
    event_trial=event_trial(shufMat);
    
end
%End of function rand_assoc_dissoc_sequence

%% Funcction cooperativity_status
%Determine the cooperativity of a binding site (position) imposed by the neighboring
%occupancy and return a 1x3 logical array (C_status) with the index (row)=1,2,3
%indicating the binding site  as isolated, singly contiguous and doubly contiguous.
%
%in logincal array neighbor_occupancy(1X2), the two elements indicate
%occupancy of the two neoghbors.

function C_status = cooperativity_status (neighbor_occupancy)

C_status = false(1,3); %Only one element will be true and the others are false (0).
% Determine the neighbor occupancy
if (neighbor_occupancy(1)==0) && (neighbor_occupancy(2)==0) % The site is an isolated
    C_status(1) = true;
elseif neighbor_occupancy(1)~= neighbor_occupancy(2) % The site is singly contiguous
    C_status(2) = true;
else % The site is doubly contiguous
    C_status(3) = true;
end

end
% end of Funcction cooperativity_status
