# Supplementary material for: Cooperative ligand binding to a double-stranded Ising lattice—Application to cofilin binding to actin filaments
Source: PNAS Nexus. 2023 Oct 11;2(10):pgad331. doi: 10.1093/pnasnexus/pgad331 (PMC10599439; doi:10.1093/pnasnexus/pgad331)
Supplement: pgad331_Supplementary_Data [file pgad331_supplementary_data.zip › PNASNEXUS-PNASNEXUS-2023-00886-T-s02.c]

#pragma numlittype(push, TRUE)
#pragma warning(error : 15618)
#include <origin.h>


// Add your special include files here.
// For example, if you want to fit with functions from the NAG library, 
// add the header file for the NAG functions here.

// Add code here for other Origin C functions that you want to define in this file,
// and access in your fitting function.

// You can access C functions defined in other files, if those files are loaded and compiled 
// in your workspace, and the functions have been prototyped in a header file that you have
// included above. 

// You can access NLSF object methods and properties directly in your function code.

// You should follow C-language syntax in defining your function. 
// For instance, if your parameter name is P1, you cannot use p1 in your function code. 
// When using fractions, remember that integer division such as 1/2 is equal to 0, and not 0.5
// Use 0.5 or 1/2.0 to get the correct value.

// For more information and examples, please refer to the "User-Defined Fitting Function" 
// section of the Origin Help file.

//----------------------------------------------------------
// 
void _nlsfcoop_bind_to_double_strend_lattice_sequnce_generating(
// Fit Parameter(s):
double Kd, double w1, double w2, double A, double y0, double yinf,
// Independent Variable(s):
double Lt,
// Dependent Variable(s):
double& y)
{
	// Beginning of editable part
	// this program is based on Matlab m-file: equil_2D_coop_binding_sequence_generating.m
	const double accuracy = 1.0e-10;
	const int max_loop = 100;
	double v = 0.0; // v is binidng density. 
	double x = 0.0; // x=L/Kd, L is free ligand concentration
	double Dx_Dlambda, Dv_Dx, Dv_Dlambda, f = 0.0, Df_Dlambda = 0.1, lambda_old;
	if (Lt == 0)
	{
	    v = 0.0; 
	}
	else
	{
	    double lambdal = 1.0;
	    double lambdah = (w1*w2+w2+1.0)*Lt/Kd + 1.0;
	    double dlambdaold = lambdah - lambdal;
	    double dlambda = 0.5*dlambdaold;
		double lambda = lambdal + dlambda; //initialize the largest root of pecular equation	
		int bisect = 0; //flag for bisect
	    for (int i=0; i < max_loop; i++)
	    {
			x = 2.0*lambda^2*(lambda-1.0)/((w1*lambda+1.0)*w2*(lambda-1.0)+1.0+sqrt(((w1*lambda+1.0)*w2*(lambda-1.0)+1.0)^2
				-4.0*w1*(w2-1.0)*(w2*(lambda-1.0)+1.0)*lambda*(lambda-1.0)));  //x=L*Ka=L/Kd where L is free ligand concentration, Kd is binding constant
			v = (x/lambda)*(w1*w2*lambda^3-w2*(w1-1.0)*lambda^2-(w2-1.0)*(1.0+2.0*w1*w2*x)*lambda+2.0*x*w1*(w2-1.0)^2)/(4.0*lambda^3
				-3.0*(1.0+w1*w2*x)*lambda^2+2.0*w2*x*(w1-1.0)*lambda+x*(w2-1.0)*(1.0+w1*w2*x));				
			Dx_Dlambda = 2.0*lambda*(3.0*lambda-2.0)/((w1*lambda+1.0)*w2*(lambda-1.0)+1.0+sqrt(((w1*lambda+1.0)*w2*(lambda-1.0)+1.0)^2
				-4.0*w1*(w2-1.0)*(w2*(lambda-1.0)+1.0)*lambda*(lambda-1.0)))-2.0*lambda^2*(lambda-1.0)*(w2*(w1*(2.0*lambda-1.0)+1.0)
				+(w2*(w2*(w1*lambda+1.0)*(lambda-1.0)+1.0)*(w1*(2.0*lambda-1.0)+1.0)-2.0*w1*(w2-1.0)*(w2*lambda*(lambda-1.0)+(w2*(lambda-1.0)
				+1.0)*(2.0*lambda-1.0)))/sqrt(((w1*lambda+1.0)*w2*(lambda-1.0)+1.0)^2-4.0*w1*(w2-1.0)*(w2*(lambda-1.0)+1.0)*lambda*(lambda-1.0)))/
	                ((w1*lambda+1.0)*w2*(lambda-1.0)+1.0+sqrt(((w1*lambda+1.0)*w2*(lambda-1.0)+1.0)^2
				-4.0*w1*(w2-1.0)*(w2*(lambda-1.0)+1.0)*lambda*(lambda-1.0)))^2;  // Dx_Dlambda is derivative of x to lambda	    
			Dv_Dx = (1.0/lambda)*(w1*w2*lambda^3-w2*(w1-1.0)*lambda^2-(w2-1.0)*(1.0+2.0*w1*w2*x)*lambda+2.0*x*w1*(w2-1.0)^2)/(4.0*lambda^3
				-3.0*(1.0+w1*w2*x)*lambda^2+2.0*w2*x*(w1-1.0)*lambda+x*(w2-1.0)*(1.0+w1*w2*x))+(x/lambda)*(2.0*w1*(w2-1.0)*(w2*(1.0-lambda)-1.0))
				/(4.0*lambda^3-3.0*(1.0+w1*w2*x)*lambda^2+2.0*w2*x*(w1-1.0)*lambda+x*(w2-1.0)*(1.0+w1*w2*x))-(x/lambda)*(w1*w2*lambda^3-w2*(w1-1.0)*lambda^2
				-(w2-1.0)*(1.0+2.0*w1*w2*x)*lambda+2.0*x*w1*(w2-1.0)^2)*(-3.0*w1*w2*lambda^2+2.0*w2*(w1-1.0)*lambda+(w2-1.0)*(1.0+2.0*w1*w2*x))/(4.0*lambda^3
				-3.0*(1.0+w1*w2*x)*lambda^2+2.0*w2*x*(w1-1.0)*lambda+x*(w2-1.0)*(1.0+w1*w2*x))^2;  // Dv_Dx is derivative of binding density v to x	    
			Dv_Dlambda = -(x/lambda^2)*(w1*w2*lambda^3-w2*(w1-1.0)*lambda^2-(w2-1.0)*(1.0+2.0*w1*w2*x)*lambda+2.0*x*w1*(w2-1.0)^2)/(4.0*lambda^3
				-3.0*(1.0+w1*w2*x)*lambda^2+2.0*w2*x*(w1-1.0)*lambda+x*(w2-1.0)*(1.0+w1*w2*x))+(x/lambda)*(3.0*w1*w2*lambda^2-2.0*w2*(w1-1.0)*lambda
				-(w2-1.0)*(1.0+2.0*w1*w2*x))/(4.0*lambda^3-3.0*(1.0+w1*w2*x)*lambda^2+2.0*w2*x*(w1-1.0)*lambda+x*(w2-1.0)*(1.0+w1*w2*x))-(2.0*x/lambda)*((w1*w2*lambda^3
				-w2*(w1-1.0)*lambda^2-(w2-1.0)*(1.0+2.0*w1*w2*x)*lambda+2.0*x*w1*(w2-1.0)^2))*(6.0*lambda^2-3.0*(1.0+w1*w2*x)*lambda+w2*x*(w1-1.0))/(4.0*lambda^3
				-3.0*(1.0+w1*w2*x)*lambda^2+2.0*w2*x*(w1-1.0)*lambda+x*(w2-1.0)*(1.0+w1*w2*x))^2;   // Dv_Dlambda is derivative of binding density v to lambda
			f = Kd*x+A*v-Lt;  //function for x and v to satisfy mass conservation 
			if (f == 0.0)
				break;
			
			Df_Dlambda = (Kd+A*Dv_Dx)*Dx_Dlambda+A*Dv_Dlambda; // derivative of f to lambda	  
			if ((((lambda - lambdah)*Df_Dlambda-f)*((lambda - lambdal)*Df_Dlambda-f) > 0.0) || (abs(2.0*f) > abs(dlambdaold*Df_Dlambda)))
			{
				bisect = 1;
			}
			if (f < 0.0)
				lambdal = lambda;
			else
				lambdah = lambda;
			dlambdaold = dlambda;
			if (bisect == 1)
			{
				dlambda = 0.5*(lambdah - lambdal);
				lambda = lambdal + dlambda;
				bisect = 0; //reset
			}
			else
			{
				dlambda = f/Df_Dlambda;
				lambda -= dlambda;
			}
			if (abs(dlambda) < accuracy)  //found the root
			{
				break;
			}
	    }
	}
	y = (yinf-y0)*v + y0; // y is bound species signal level and y0 is offset
	  
	// End of editable part
}
