# Supplementary material for: Cooperative ligand binding to a double-stranded Ising lattice—Application to cofilin binding to actin filaments
Source: PNAS Nexus. 2023 Oct 11;2(10):pgad331. doi: 10.1093/pnasnexus/pgad331 (PMC10599439; doi:10.1093/pnasnexus/pgad331)
Supplement: pgad331_Supplementary_Data [file pgad331_supplementary_data.zip › PNASNEXUS-PNASNEXUS-2023-00886-T-s03.fdf]

[General Information]
Function Name = coop_bind_to_double_strend_lattice_sequnce_generating
Brief Description = 
Function Source = N/A
Number Of Parameters = 6
Function Type = User-Defined
Function Form = Equations
Path = 
Number Of Independent Variables = 1
Number Of Dependent Variables = 1
Category = User Defined
FunctionPrev = NewFunction
Function Model = Explicit
Analytical Derivatives for User-Defined = 0


[Fitting Parameters]
Names = Kd,w1,w2,A,y0,yinf
Initial Values = 100(V),1(V),1(V),1.5(F),0(V),1(V)
Meanings = affinity,coop lateral,coop longtdl,[actin],initial signal,end signal
Lower Bounds = 0(X, On),0(X, On),0(X, On),0(I, On),--(I, Off),--(I, Off)
Upper Bounds = --(I, Off),--(I, Off),--(I, Off),--(I, Off),--(I, Off),--(I, Off)
Naming Method = User-Defined
Number Of Significant Digits = 0,0,0,0,0,0
Unit = ,,,,,
Format = --,--,--,--,--,--
CustomDisplay = --,--,--,--,--,--


[Independent Variables]
Lt = 


[Dependent Variables]
y = 


[Formula]
// this program is based on Matlab m-file: equilibrium_2D_coop_binding_sequence_generating_V3.m
const double accuracy = 1.0e-10;
const int max_loop = 100;
double v = 0.0; // v is binidng density. 
double x = 0.0; // x=L/Kd, L is free ligand concentration
double Dx_Dlambda, Dv_Dx, Dv_Dlambda, f = 0.0, Df_Dlambda = 0.1, lambda_old;
if (Lt == 0)
{
    v = 0.0; 
}
else
{
    double lambdal = 1.0;
    double lambdah = (w1*w2+w2+1.0)*Lt/Kd + 1.0;
    double dlambdaold = lambdah - lambdal;
    double dlambda = 0.5*dlambdaold;
	double lambda = lambdal + dlambda; //initialize the largest root of pecular equation	
	int bisect = 0; //flag for bisect
    for (int i=0; i < max_loop; i++)
    {
		x = 2.0*lambda^2*(lambda-1.0)/((w1*lambda+1.0)*w2*(lambda-1.0)+1.0+sqrt(((w1*lambda+1.0)*w2*(lambda-1.0)+1.0)^2
			-4.0*w1*(w2-1.0)*(w2*(lambda-1.0)+1.0)*lambda*(lambda-1.0)));  //x=L*Ka=L/Kd where L is free ligand concentration, Kd is binding constant
		v = (x/lambda)*(w1*w2*lambda^3-w2*(w1-1.0)*lambda^2-(w2-1.0)*(1.0+2.0*w1*w2*x)*lambda+2.0*x*w1*(w2-1.0)^2)/(4.0*lambda^3
			-3.0*(1.0+w1*w2*x)*lambda^2+2.0*w2*x*(w1-1.0)*lambda+x*(w2-1.0)*(1.0+w1*w2*x));				
		Dx_Dlambda = 2.0*lambda*(3.0*lambda-2.0)/((w1*lambda+1.0)*w2*(lambda-1.0)+1.0+sqrt(((w1*lambda+1.0)*w2*(lambda-1.0)+1.0)^2
			-4.0*w1*(w2-1.0)*(w2*(lambda-1.0)+1.0)*lambda*(lambda-1.0)))-2.0*lambda^2*(lambda-1.0)*(w2*(w1*(2.0*lambda-1.0)+1.0)
			+(w2*(w2*(w1*lambda+1.0)*(lambda-1.0)+1.0)*(w1*(2.0*lambda-1.0)+1.0)-2.0*w1*(w2-1.0)*(w2*lambda*(lambda-1.0)+(w2*(lambda-1.0)
			+1.0)*(2.0*lambda-1.0)))/sqrt(((w1*lambda+1.0)*w2*(lambda-1.0)+1.0)^2-4.0*w1*(w2-1.0)*(w2*(lambda-1.0)+1.0)*lambda*(lambda-1.0)))/
                ((w1*lambda+1.0)*w2*(lambda-1.0)+1.0+sqrt(((w1*lambda+1.0)*w2*(lambda-1.0)+1.0)^2
			-4.0*w1*(w2-1.0)*(w2*(lambda-1.0)+1.0)*lambda*(lambda-1.0)))^2;  // Dx_Dlambda is derivative of x to lambda	    
		Dv_Dx = (1.0/lambda)*(w1*w2*lambda^3-w2*(w1-1.0)*lambda^2-(w2-1.0)*(1.0+2.0*w1*w2*x)*lambda+2.0*x*w1*(w2-1.0)^2)/(4.0*lambda^3
			-3.0*(1.0+w1*w2*x)*lambda^2+2.0*w2*x*(w1-1.0)*lambda+x*(w2-1.0)*(1.0+w1*w2*x))+(x/lambda)*(2.0*w1*(w2-1.0)*(w2*(1.0-lambda)-1.0))
			/(4.0*lambda^3-3.0*(1.0+w1*w2*x)*lambda^2+2.0*w2*x*(w1-1.0)*lambda+x*(w2-1.0)*(1.0+w1*w2*x))-(x/lambda)*(w1*w2*lambda^3-w2*(w1-1.0)*lambda^2
			-(w2-1.0)*(1.0+2.0*w1*w2*x)*lambda+2.0*x*w1*(w2-1.0)^2)*(-3.0*w1*w2*lambda^2+2.0*w2*(w1-1.0)*lambda+(w2-1.0)*(1.0+2.0*w1*w2*x))/(4.0*lambda^3
			-3.0*(1.0+w1*w2*x)*lambda^2+2.0*w2*x*(w1-1.0)*lambda+x*(w2-1.0)*(1.0+w1*w2*x))^2;  // Dv_Dx is derivative of binding density v to x	    
		Dv_Dlambda = -(x/lambda^2)*(w1*w2*lambda^3-w2*(w1-1.0)*lambda^2-(w2-1.0)*(1.0+2.0*w1*w2*x)*lambda+2.0*x*w1*(w2-1.0)^2)/(4.0*lambda^3
			-3.0*(1.0+w1*w2*x)*lambda^2+2.0*w2*x*(w1-1.0)*lambda+x*(w2-1.0)*(1.0+w1*w2*x))+(x/lambda)*(3.0*w1*w2*lambda^2-2.0*w2*(w1-1.0)*lambda
			-(w2-1.0)*(1.0+2.0*w1*w2*x))/(4.0*lambda^3-3.0*(1.0+w1*w2*x)*lambda^2+2.0*w2*x*(w1-1.0)*lambda+x*(w2-1.0)*(1.0+w1*w2*x))-(2.0*x/lambda)*((w1*w2*lambda^3
			-w2*(w1-1.0)*lambda^2-(w2-1.0)*(1.0+2.0*w1*w2*x)*lambda+2.0*x*w1*(w2-1.0)^2))*(6.0*lambda^2-3.0*(1.0+w1*w2*x)*lambda+w2*x*(w1-1.0))/(4.0*lambda^3
			-3.0*(1.0+w1*w2*x)*lambda^2+2.0*w2*x*(w1-1.0)*lambda+x*(w2-1.0)*(1.0+w1*w2*x))^2;   // Dv_Dlambda is derivative of binding density v to lambda
		f = Kd*x+A*v-Lt;  //function for x and v to satisfy mass conservation 
		if (f == 0.0)
			break;
		
		Df_Dlambda = (Kd+A*Dv_Dx)*Dx_Dlambda+A*Dv_Dlambda; // derivative of f to lambda	  
		if ((((lambda - lambdah)*Df_Dlambda-f)*((lambda - lambdal)*Df_Dlambda-f) > 0.0) || (abs(2.0*f) > abs(dlambdaold*Df_Dlambda)))
		{
			bisect = 1;
		}
		if (f < 0.0)
			lambdal = lambda;
		else
			lambdah = lambda;
		dlambdaold = dlambda;
		if (bisect == 1)
		{
			dlambda = 0.5*(lambdah - lambdal);
			lambda = lambdal + dlambda;
			bisect = 0; //reset
		}
		else
		{
			dlambda = f/Df_Dlambda;
			lambda -= dlambda;
		}
		if (abs(dlambda) < accuracy)  //found the root
		{
			break;
		}
    }
}
y = (yinf-y0)*v + y0; // y is bound species signal level and y0 is offset
  


[Initializations]


[After Fitting]


[Controls]
General Linear Constraints = 0
Initialization Scripts = 0
Scripts After Fitting = 0
Number Of Duplicates = N/A
Duplicate Offset = N/A
Duplicate Unit = N/A
Generate Curves After Fitting = 1
Curve Point Spacing = Uniform on X-Axis Scale
Generate Peaks After Fitting = 1
Generate Peaks During Fitting = 1
Generate Peaks with Baseline = 1
Paste Parameters to Plot After Fitting = 1
Paste Parameters to Notes Window After Fitting = 1
Generate Residuals After Fitting = 0
Keep Parameters = 0
Compile On Param Change Script = 1
Enable Parameters Initialization = 1
Treat All Numbers As Double = 1
Use Initial Formula = 1
AllowInitializingFixedParameters = 0


[Compile Function]
Compile = 1
Compile Parameters Initialization = 1
OnParamChangeScriptsEnabled = 0


[Parameters Initialization]


[Origin C Function Header]
#pragma numlittype(push, TRUE)
#pragma warning(error : 15618)
#include <origin.h>


// Add your special include files here.
// For example, if you want to fit with functions from the NAG library, 
// add the header file for the NAG functions here.

// Add code here for other Origin C functions that you want to define in this file,
// and access in your fitting function.

// You can access C functions defined in other files, if those files are loaded and compiled 
// in your workspace, and the functions have been prototyped in a header file that you have
// included above. 

// You can access NLSF object methods and properties directly in your function code.

// You should follow C-language syntax in defining your function. 
// For instance, if your parameter name is P1, you cannot use p1 in your function code. 
// When using fractions, remember that integer division such as 1/2 is equal to 0, and not 0.5
// Use 0.5 or 1/2.0 to get the correct value.

// For more information and examples, please refer to the "User-Defined Fitting Function" 
// section of the Origin Help file.


[Origin C Parameter Initialization Header]


[Derived Parameter Settings]
Unit = 
Names = 
Meanings = 


[References]


[LabTalk Functions Definition and Initializations]


[Constants]


[Constraints]


[QuickCheck]
Lt=20
Kd=100
w1=1
w2=1
A=1.5
y0=0
yinf=1
