# Supplementary material for: Cooperative ligand binding to a double-stranded Ising lattice—Application to cofilin binding to actin filaments
Source: PNAS Nexus. 2023 Oct 11;2(10):pgad331. doi: 10.1093/pnasnexus/pgad331 (PMC10599439; doi:10.1093/pnasnexus/pgad331)
Supplement: pgad331_Supplementary_Data [file pgad331_supplementary_data.zip › PNASNEXUS-PNASNEXUS-2023-00886-T-s04.m]

%% equil_2D_coop_binding_sequence_generating.m
%The script calculate the binding density for ligand equilibrium binding to double standed
% lattice model with nearest neighbor binding cooperativity at given:
%     binding constant Kd,
%     cooperativity w1 (lateral),
%     cooperativityw2 (longitudinal), 
%     biopolymer monomer concentration A, 
%     and ligan total concentration Lt
% This program was written acoording to WC equations derived by sequence
% generating method in June. 2019.
% Written by Wenxiang Cao, originally in June. 2019 at Yale Univesity MB&B
% 

close all;
clear;
tic

%setting up constants and user imput
accuracy = 1.0e-10;
max_loop = 100;

Kd = 13.1; % unit: uM, dissociation equilibrium binding constant
w1 = 0.89; % unitless,  nearest binding cooperativity latteral
w2 = 36.2; % unitless,  nearest binding cooperativity longitudinal
A = 1.8; % unit: uM, biopolymer monomer concentration
% Lt = [0 0.097826087 0.234782609 0.391304348 0.547826087 0.684782609 0.841304348 0.997826087 1.134782609 1.291304348 1.447826087 1.584782609 1.741304348 1.897826087 2.25 2.65 3 3.35 3.75 4.2 5 6 8 10 20 50 100]; % unit: uM, array of total ligand concentration
% Lt = [0.997826087 1.134782609 1.291304348 1.447826087 1.584782609 1.741304348 1.897826087 2.25 2.65];
%logarithm At from 0.01 to 100, i.e., from 10-2 to 10
log_x = linspace(-2, 1, 200);
Lt = 10.^log_x;
% Lt = linspace(0, 100, 100); %alternative linear increase instead of
% logrithmic

%initializing variables 
L_size=size(Lt, 2);
binding_parameters=zeros(L_size, 9); % output calcaulated total ligand concentration (col 1), free ligand concentration (col 2), binding density v (col 3), binding density over free ligand concenration (col 4) and lambda (col 5), col6-9: # of ligand cluster with a gap, # of ligand cluster without gap, # of gap cluster>1, and # of all gap clusers
binding_parameters(:, 1) = Lt';
debug_var = zeros(L_size, 8);  %for diagnosis: debug_var = [Lt, f, Df_Dlambda, lambdal, lambdah, dlambda, dlambdaold, loop], monitoring paprameters 
debug_var(:, 1) = Lt'; %for diagnosis
debug_rout = cell(max_loop+1, L_size); %for diagnosis, record iterations by bisect or Newton-Raphson

%program to determine equilibrium binding parameters
%At given total ligand concentration, numerically solve equations derived
%from sequence generating method to obtain binding density v and free
%ligand concentration L. 
for i=1:L_size
    fprintf(' Lt = %14.9f \n', Lt(i));
    debug_rout{1, i} = Lt(i); %for diagnosis
    if Lt(i) == 0
        binding_parameters(i, 2:7) = [0.0, 0.0, 1.0/Kd, 1.0, 1.0, 1.0];  % When free ligand concentration ->0, v->0, lambda->1, v/L->Ka, column 8 and 9 should be infinite. use 0 to repesent
    else %below are based on rtsafe function in the book "numeric recipes" 3rd ed P460
        lambdah = (w1*w2+w2+1.0)*Lt(i)/Kd + 1.0; % lambda upper bound ~ x*w1*w2+1 ~ w1*w2*Lt(i)/Kd+1 accorodng to x(lambda) function as lambda>>1 (Eq. S17 in supplementary). Since x(f(lambdah))*kd >= Lt(i), f(f(lambdah)) > 0
        lambdal = 1.0; % lambda lowest bound, f(lambdal) = -Lt(i) <0, therefore, f(lambdal)*f(lambdah) <0, no need to exclude other cases
        dlambdaold = lambdah - lambdal;
        dlambda = 0.5*dlambdaold;
        lambda = lambdal + dlambda; %initialize the largest root of characteristic equation	
        bisect = 0; % flag for bisect routine. when value 1, do besect while when value 0, do Newton-Raphson routine
        for loop = 1:max_loop % to find x and v 
            x = 2.0*lambda^2*(lambda-1.0)/((w1*lambda+1.0)*w2*(lambda-1.0)+1.0+sqrt(((w1*lambda+1.0)*w2*(lambda-1.0)+1.0)^2 ...
				-4.0*w1*(w2-1.0)*(w2*(lambda-1.0)+1.0)*lambda*(lambda-1.0)));  % x=L*Ka=L/Kd where L is free ligand concentration, Kd is binding constant
            v = (x/lambda)*(w1*w2*lambda^3-w2*(w1-1.0)*lambda^2-(w2-1.0)*(1.0+2.0*w1*w2*x)*lambda+2.0*x*w1*(w2-1.0)^2)/(4.0*lambda^3 ...
				-3.0*(1.0+w1*w2*x)*lambda^2+2.0*w2*x*(w1-1.0)*lambda+x*(w2-1.0)*(1.0+w1*w2*x));
            Dx_Dlambda = 2.0*lambda*(3.0*lambda-2.0)/((w1*lambda+1.0)*w2*(lambda-1.0)+1.0+sqrt(((w1*lambda+1.0)*w2*(lambda-1.0)+1.0)^2 ...
				-4.0*w1*(w2-1.0)*(w2*(lambda-1.0)+1.0)*lambda*(lambda-1.0)))-2.0*lambda^2*(lambda-1.0)*(w2*(w1*(2.0*lambda-1.0)+1.0) ...
				+(w2*(w2*(w1*lambda+1.0)*(lambda-1.0)+1.0)*(w1*(2.0*lambda-1.0)+1.0)-2.0*w1*(w2-1.0)*(w2*lambda*(lambda-1.0)+(w2*(lambda-1.0) ...
				+1.0)*(2.0*lambda-1.0)))/sqrt(((w1*lambda+1.0)*w2*(lambda-1.0)+1.0)^2-4.0*w1*(w2-1.0)*(w2*(lambda-1.0)+1.0)*lambda*(lambda-1.0)))/...
                ((w1*lambda+1.0)*w2*(lambda-1.0)+1.0+sqrt(((w1*lambda+1.0)*w2*(lambda-1.0)+1.0)^2 ...
				-4.0*w1*(w2-1.0)*(w2*(lambda-1.0)+1.0)*lambda*(lambda-1.0)))^2;  % Dx_Dlambda is derivative of x to lambda	 
            Dv_Dx = (1.0/lambda)*(w1*w2*lambda^3-w2*(w1-1.0)*lambda^2-(w2-1.0)*(1.0+2.0*w1*w2*x)*lambda+2.0*x*w1*(w2-1.0)^2)/(4.0*lambda^3 ...
				-3.0*(1.0+w1*w2*x)*lambda^2+2.0*w2*x*(w1-1.0)*lambda+x*(w2-1.0)*(1.0+w1*w2*x))+(x/lambda)*(2.0*w1*(w2-1.0)*(w2*(1.0-lambda)-1.0)) ...
				/(4.0*lambda^3-3.0*(1.0+w1*w2*x)*lambda^2+2.0*w2*x*(w1-1.0)*lambda+x*(w2-1.0)*(1.0+w1*w2*x))-(x/lambda)*(w1*w2*lambda^3-w2*(w1-1.0)*lambda^2 ...
				-(w2-1.0)*(1.0+2.0*w1*w2*x)*lambda+2.0*x*w1*(w2-1.0)^2)*(-3.0*w1*w2*lambda^2+2.0*w2*(w1-1.0)*lambda+(w2-1.0)*(1.0+2.0*w1*w2*x))/(4.0*lambda^3 ...
				-3.0*(1.0+w1*w2*x)*lambda^2+2.0*w2*x*(w1-1.0)*lambda+x*(w2-1.0)*(1.0+w1*w2*x))^2;  % Dv_Dx is derivative of binding density v to x	 
            Dv_Dlambda = -(x/lambda^2)*(w1*w2*lambda^3-w2*(w1-1.0)*lambda^2-(w2-1.0)*(1.0+2.0*w1*w2*x)*lambda+2.0*x*w1*(w2-1.0)^2)/(4.0*lambda^3 ...
				-3.0*(1.0+w1*w2*x)*lambda^2+2.0*w2*x*(w1-1.0)*lambda+x*(w2-1.0)*(1.0+w1*w2*x))+(x/lambda)*(3.0*w1*w2*lambda^2-2.0*w2*(w1-1.0)*lambda ...
				-(w2-1.0)*(1.0+2.0*w1*w2*x))/(4.0*lambda^3-3.0*(1.0+w1*w2*x)*lambda^2+2.0*w2*x*(w1-1.0)*lambda+x*(w2-1.0)*(1.0+w1*w2*x))-(2.0*x/lambda)*((w1*w2*lambda^3 ...
				-w2*(w1-1.0)*lambda^2-(w2-1.0)*(1.0+2.0*w1*w2*x)*lambda+2.0*x*w1*(w2-1.0)^2))*(6.0*lambda^2-3.0*(1.0+w1*w2*x)*lambda+w2*x*(w1-1.0))/(4.0*lambda^3 ...
				-3.0*(1.0+w1*w2*x)*lambda^2+2.0*w2*x*(w1-1.0)*lambda+x*(w2-1.0)*(1.0+w1*w2*x))^2;   % Dv_Dlambda is derivative of binding density v to lambda
            f = Kd*x+A*v-Lt(i);  %function for x and v to satisfy mass conservation 
            if (f == 0.0)
                    break;  % found the root
            end
            Df_Dlambda = (Kd+A*Dv_Dx)*Dx_Dlambda+A*Dv_Dlambda; % derivative of f to lambda
            if ((((lambda - lambdah)*Df_Dlambda-f)*((lambda - lambdal)*Df_Dlambda-f) > 0.0) ... % Bisect if Newton out of range,
                || (abs(2.0*f) > abs(dlambdaold*Df_Dlambda)))  % or not decreasing fast enough.
                bisect = 1;  %set to do  bisect routine.
            end
            if (f < 0.0) %reset the root brackedt
                    lambdal = lambda;
            else
                    lambdah = lambda;
            end
            dlambdaold = dlambda; %reset for the next round
            if (bisect == 1) %Bisect if Newton out of range or not decreasing fast enough.
                dlambda = 0.5*(lambdah - lambdal); % It is very important that dlambda = 0.5*dlambdaold doesn't work, because dlambda here is different from that of in Newton's
                lambda = lambdal + dlambda; %new root at the middle point between h and l
                bisect = 0;  %reset
                debug_rout{loop+1, i} = 'b';
            else 
                dlambda = f/Df_Dlambda;
                lambda = lambda - dlambda;
                debug_rout{loop+1, i} = 'N';
            end
            if (abs(dlambda) < accuracy)  %found the root
                break;
            end
        end 
        debug_var(i, 2:8) = [f, Df_Dlambda, lambdal, lambdah, dlambda, dlambdaold, loop]; %for diagnosis
        if (loop == max_loop)
            fprintf(' Number of maximum iteration exceeded without converge x! \n');
        end 
        c_sgap = (w1*w2*lambda^3+w2*(2.0-w1)*lambda^2-((w2-1.0)*(1.0+3.0*w1*w2*x)+w2)*lambda ...
                  +(3.0*w2-2.0)*w1*x*(w2-1.0))/(lambda-w1*x*(w2-1.0)); %bound ligand cluster in which single-gap is allowed
        c_nogap = (w1*w2*lambda^3-w2*(w1-1.0)*lambda^2-(w2-1.0)*(1.0+2.0*w1*w2*x)*lambda ...
                   +2.0*x*w1*(w2-1.0)^2)/(w2*lambda^2-(w1*w2*x+1.0)*(w2-1.0)*lambda+w1*x*(w2-1.0)^2); %bound ligand cluster in which no gap is allowed
        G_large_than_1 = (4.0*lambda^4-(3.0+4.0*w1*w2*x)*lambda^3+w2*x*(3.0*w1-4.0)*lambda^2+x*(2.0*(1.0+2.0*w1*w2*x)*(w2-1.0)+w2)*lambda ...
                   -w1*x*x*(3.0*w2-2.0)*(w2-1.0))/(x*(lambda-w1*x*(w2-1.0))); %average agp length for length large or equal to 2
        G =(4.0*lambda^4-(3.0+4.0*w1*w2*x)*lambda^3+3.0*x*w2*(w1-1.0)*lambda^2+x*(w2-1.0)*(2.0+3.0*w1*w2*x)*lambda ...
            -2.0*x^2*w1*(w2-1.0)^2)/(x*(w2*lambda^2-(1.0+w1*w2*x)*(w2-1)*lambda+w1*x*(w2-1.0)^2)); %average length of all gaps
        binding_parameters(i, 2) = x*Kd;  %free ligand concentration L
        binding_parameters(i, 3) = v;  %binding density v
        binding_parameters(i, 4) = binding_parameters(i, 3)/binding_parameters(i, 2); %v/L,       
        binding_parameters(i, 5) = lambda; % lambda
        binding_parameters(i, 6) = c_sgap;
        binding_parameters(i, 7) = c_nogap;
        binding_parameters(i, 8) = G_large_than_1;
        binding_parameters(i, 9) = G;
    end    
end
date_and_time = string(datetime('now', 'format','MM/dd/yyyy HH:mm:SS'));
date_and_time_in_filename = char(datetime('now', 'format','yyMMddHHmmSS'));  
sim_filename = ['2D_nearest_coop_sequence_generating_sim_', num2str(date_and_time_in_filename),'.dat'];
mkdir('Matlab_Sim')
% dlmwrite(['Matlab_Sim\', sim_filename], binding_parameters, '\t');
writematrix(round(binding_parameters, 6), ['Matlab_Sim\', sim_filename], 'Delimiter', '\t'); %round(A, 4) round number in 4 decimals
writematrix(debug_var, ['Matlab_Sim\diag', sim_filename], 'Delimiter', '\t'); %for diagnosis
writecell(debug_rout, ['Matlab_Sim\rout', sim_filename], 'Delimiter', '\t'); %for diagnosis
% param_filename = ['D_nearest_coop_sequence_generating_param_', num2str(date_and_time),'.dat'];
param_file = fopen(['Matlab_Sim\', sim_filename], 'a');
fprintf(param_file, '\n');
fprintf(param_file, 'Ltot \t Lfree \t v \t v/Lfree \t lambda \t C_sgap \t C_nogap \t Ggap>=2 \t G\n\n');
fprintf(param_file, ['Matlab file: ', mfilename, ' (',num2str(date_and_time), ') \n\n']); 
fprintf(param_file, ['affinity: Kd = ', num2str(Kd), ' uM, cooperativity (latteral): w1 = ', num2str(w1), ',\n', ...
    'cooperativity (longitudinal): w2 = ', num2str(w2), ', total [actin]: [A] = ', num2str(A), ' uM']);
fclose(param_file);
figure
plot(binding_parameters(:,1), binding_parameters(:,3), 'ko');
title('binding plot')
xlabel('total ligand intensity, Lt')
ylabel('binding density, v')
figure
plot(binding_parameters(:,3), binding_parameters(:,4),  'ko');
title('Scatchard plot')
xlabel('binding density, v')
ylabel('v/L')
figure
plot(binding_parameters(:,3), binding_parameters(:,6),  'ko', binding_parameters(:,3), binding_parameters(:,7),  'ro', binding_parameters(:,3), binding_parameters(:,8),  'go', binding_parameters(:,3), binding_parameters(:,9),  'bo');
title('average cluster size')
xlabel('binding density, v')
ylabel('number of sites')

toc
% end of the program
      
